# Supplementary material for: Accessory Genomic Epidemiology of Cocirculating Acinetobacter baumannii Clones
Source: mSystems. 2021 Jul 20;6(4):e00626-21. doi: 10.1128/mSystems.00626-21 (PMC8407383; doi:10.1128/mSystems.00626-21)
Supplement: TEXT S1 [file msystems.00626-21-t0001.txt]

Ab-HCG0307-1_ST208_2007
Ab-HCG0108-10_ST208_2008
Ab-HCG0908-12_ST417_2008
Ab-HCG0708-13_ST417_2008
Ab-HCG0708-14_ST208_2008
Ab-HCG0808-15_ST417_2008
Ab-HCG0808-16_ST417_2008
Ab-HCG0808-17_ST208_2008
Ab-HCG0808-19_ST417_2008
Ab-HCG0807-2_ST208_2007
Ab-HCG0808-20_ST417_2008
Ab-HCG0808-21_ST417_2008
Ab-HCG0808-22_ST417_2008
Ab-HCG0908-23_ST417_2008
Ab-HCG0908-24_ST417_2008
Ab-HCG0908-25_ST417_2008
Ab-HCG0908-26_ST417_2008
Ab-HCG0908-27_ST417_2008
Ab-HCG1008-28_ST417_2008
Ab-HCG1108-29_ST417_2008
Ab-HCG1108-30_ST417_2008
Ab-HCG1108-31_ST417_2008
Ab-HCG1108-32_ST417_2008
Ab-HCG1108-33_ST417_2008
Ab-HCG1208-34_ST417_2008
Ab-HCG1208-35_ST417_2008
Ab-HCG0109-36_ST417_2009
Ab-HCG0109-37_ST417_2009
Ab-HCG0109-38_ST417_2009
Ab-HCG0109-39_ST417_2009
Ab-HCG1107-4_ST208_2007
Ab-HCG0109-40_ST417_2009
Ab-HCG0109-41_ST417_2009
Ab-HCG0109-42_ST417_2009
Ab-HCG0209-44_ST417_2009
Ab-HCG0209-45_ST417_2009
Ab-HCG0309-46_ST417_2009
Ab-HCG0309-47_ST417_2009
Ab-HCG0409-48_ST417_2009
Ab-HCG1207-5_ST208_2007
Ab-HCG0709-50_ST417_2009
Ab-HCG0909-51_ST417_2009
Ab-HCG0511-53_ST369_2011
Ab-HCG0611-54_ST208_2011
Ab-HCG0911-55_ST208_2011
Ab-HCG0911-57_ST208_2011
Ab-HCG0911-58_ST369_2011
Ab-HCG0911-59_ST208_2011
Ab-HCG1207-6_ST208_2007
Ab-HCG0911-60_ST208_2011
Ab-HCG0911-61_ST208_2011
Ab-HCG0911-62_ST208_2011
Ab-HCG1011-64_ST369_2011
Ab-HCG0216-65_ST136_2016
Ab-HCG0216-66_ST136_2016
Ab-HCG0216-67_ST136_2016
Ab-HCG0316-68_ST136_2016
Ab-HCG1207-7_ST208_2007
Ab-HCG1207-8_ST208_2007
Ab-HCG0216-81_ST136_2016
Ab-HCG1217-84_ST136_2017
Ab-HCG1217-85_ST136_2017
Ab-HCG1207-9_ST208_2007
